# Supplementary material for: Afroprinus cavicola gen. et sp. n. from the Afrotropical region with notes on cave-dwelling Saprininae (Coleoptera, Histeridae)
Source: Zookeys. 2013 Apr 22;(294):57–73. doi: 10.3897/zookeys.294.4800 (PMC3677322; doi:10.3897/zookeys.294.4800)
Supplement: XML Treatment for Afroprinus [file zookeys.294.4800-treatment1.xml]

<!DOCTYPE tp:taxon-treatment
  PUBLIC "-//TaxonX//DTD Taxonomic Treatment Publishing DTD v0 20100105//EN" "tax-treatment-NSO.dtd">
<tp:taxon-treatment xmlns:tp="http://www.plazi.org/taxpub"><tp:treatment-meta><mixed-citation publication-type="journal"><person-group><name><surname>Lackner</surname><given-names>Tomáš</given-names></name></person-group><article-title>
                    <italic>Afroprinus cavicola</italic> gen. et sp. n. from the Afrotropical region with notes on cave-dwelling Saprininae (Coleoptera, Histeridae)</article-title><source>Zookeys</source><day>22</day><month>4</month><year>2013</year><volume>2013</volume><issue>294</issue><fpage>57</fpage><lpage>73</lpage><pub-id pub-id-type="doi">10.3897/zookeys.294.4800</pub-id></mixed-citation></tp:treatment-meta><tp:nomenclature><tp:taxon-name>
                        <tp:taxon-name-part taxon-name-part-type="genus">Afroprinus</tp:taxon-name-part>
                    <object-id xmlns:xlink="http://www.w3.org/1999/xlink" xlink:type="simple">urn:lsid:zoobank.org:act:BD1A264E-6EDB-4F69-A2D7-5EB0FBB57583</object-id>
								<object-id xmlns:xlink="http://www.w3.org/1999/xlink" xlink:type="simple">http://species-id.net/wiki/Afroprinus</object-id>
								</tp:taxon-name><tp:taxon-status xmlns:xlink="http://www.w3.org/1999/xlink" xlink:type="simple">gen. n.</tp:taxon-status></tp:nomenclature><tp:treatment-sec sec-type="Type species"><title>Type species:</title><p><italic><tp:taxon-name>Afroprinus cavicola</tp:taxon-name></italic> sp. n.</p></tp:treatment-sec><tp:treatment-sec sec-type="Diagnosis"><title>Diagnosis.</title><p>Body length 2.125–2.375 mm, dorsal surface entirely punctate; cuticle dark brown to black, without metallic luster, frontal and supraorbital striae present, well developed; sensory structures of antennal club in form of small sensory area and corresponding vesicle situated on internal distal margin; pronotal hypomeron asetose; elytral disc with four long carinate dorsal elytral striae, fifth stria occasionally present on fourth elytral interval; apex of prosternal process convex, prosternal pre-apical foveae large and deep, connected apically by marginal prosternal stria; carinal prosternal striae shortened apically, not united anteriorly; lateral prosternal striae terminating in large deep prosternal pre-apical foveae; meso-metaventral sutural stria present, undulate. Venter asetose.</p></tp:treatment-sec><tp:treatment-sec sec-type="Differential diagnosis"><title>Differential diagnosis.</title><p>The general appearance of <italic><tp:taxon-name>Afroprinus</tp:taxon-name></italic> somewhat resembles that of <italic><tp:taxon-name>Hypocacculus</tp:taxon-name></italic>, differing chiefly in the large prosternal pre-apical foveae connected by the deep marginal prosternal stria and in the marginal pronotal stria that in <!--PageBreak-->dorsal view is visible along its entire length. By the convex apical third of the prosternal process and by the prosternal pre-apical foveae connected by the marginal prosternal stria <italic><tp:taxon-name>Afroprinus</tp:taxon-name></italic> can also be confused with several Afrotropical species of the genera <italic><tp:taxon-name>Chalcionellus</tp:taxon-name></italic> or <italic><tp:taxon-name>Pholioxenus</tp:taxon-name></italic>. It differs from those species of <italic><tp:taxon-name>Chalcionellus</tp:taxon-name></italic> that have the prosternal pre-apical foveae connected by the marginal prosternal stria by the sculpture of dorsal surface, which is metallic and much coarser in <italic><tp:taxon-name>Afroprinus</tp:taxon-name></italic> and by lacking the pronotal depressions of <italic><tp:taxon-name>Chalcionellus</tp:taxon-name></italic>. From those species of Afrotropical <italic><tp:taxon-name>Pholioxenus</tp:taxon-name></italic> (mainly from South Africa and Namibia) that likewise have their prosternal pre-apical foveae connected by marginal prosternal stria, <italic><tp:taxon-name>Afroprinus</tp:taxon-name></italic> differs by the asetose pronotal hypomeron and much coarser and denser elytral punctuation.</p></tp:treatment-sec><tp:treatment-sec sec-type="Biology"><title>Biology.</title><p>The type series of <italic><tp:taxon-name>Afroprinus cavicola</tp:taxon-name></italic> has been found on bat droppings in a Kenyan cave.</p></tp:treatment-sec><tp:treatment-sec sec-type="Distribution"><title>Distribution.</title><p>Kenya.</p></tp:treatment-sec><tp:treatment-sec sec-type="Etymology"><title>Etymology.</title><p>The generic name is a combination of the genus name ‘<italic><tp:taxon-name>Saprinus</tp:taxon-name></italic>’ with a prefix derived from the continent of Africa. Gender masculine.</p></tp:treatment-sec></tp:taxon-treatment>
