# Supplementary material for: Afroprinus cavicola gen. et sp. n. from the Afrotropical region with notes on cave-dwelling Saprininae (Coleoptera, Histeridae)
Source: Zookeys. 2013 Apr 22;(294):57–73. doi: 10.3897/zookeys.294.4800 (PMC3677322; doi:10.3897/zookeys.294.4800)
Supplement: XML Treatment for Afroprinus cavicola [file zookeys.294.4800-treatment2.xml]

<!DOCTYPE tp:taxon-treatment
  PUBLIC "-//TaxonX//DTD Taxonomic Treatment Publishing DTD v0 20100105//EN" "tax-treatment-NSO.dtd">
<tp:taxon-treatment xmlns:tp="http://www.plazi.org/taxpub"><tp:treatment-meta><mixed-citation publication-type="journal"><person-group><name><surname>Lackner</surname><given-names>Tomáš</given-names></name></person-group><article-title>
                    <italic>Afroprinus cavicola</italic> gen. et sp. n. from the Afrotropical region with notes on cave-dwelling Saprininae (Coleoptera, Histeridae)</article-title><source>Zookeys</source><day>22</day><month>4</month><year>2013</year><volume>2013</volume><issue>294</issue><fpage>57</fpage><lpage>73</lpage><pub-id pub-id-type="doi">10.3897/zookeys.294.4800</pub-id></mixed-citation></tp:treatment-meta><tp:nomenclature><tp:taxon-name>
                        <tp:taxon-name-part taxon-name-part-type="genus">Afroprinus</tp:taxon-name-part>
                        <tp:taxon-name-part taxon-name-part-type="species">cavicola</tp:taxon-name-part>
                    <object-id xmlns:xlink="http://www.w3.org/1999/xlink" xlink:type="simple">urn:lsid:zoobank.org:act:BE636DF4-CDA8-40D8-98F2-8ECA078706FD</object-id>
								<object-id xmlns:xlink="http://www.w3.org/1999/xlink" xlink:type="simple">http://species-id.net/wiki/Afroprinus_cavicola</object-id>
								</tp:taxon-name><tp:taxon-status xmlns:xlink="http://www.w3.org/1999/xlink" xlink:type="simple">sp. n.</tp:taxon-status><xref ref-type="fig" rid="F1">Figs 1</xref><xref ref-type="fig" rid="F3">21</xref></tp:nomenclature><tp:treatment-sec sec-type="Type locality"><title>Type locality.</title><p>Kenya, Chyulu Hills.</p></tp:treatment-sec><tp:treatment-sec sec-type="Type specimens examined"><title>Type specimens examined.</title><p>Holotype, ♂, side-mounted on a triangular mounting card with male genitalia glued to the same card; “KENYA: / Chyulu Hills / Univ. of Nairobi” [written]; “bat droppings / in cave” [written]; “Brit. Mus. / 1972-215” [printed-written]; “<italic><tp:taxon-name>Gnathoncus</tp:taxon-name></italic> sp. / P.M. Hammond / det. 1972” [written-printed]; “09-071” [yellow label, pencil-written, added during the present study]; “<italic><tp:taxon-name>Afroprinus</tp:taxon-name></italic> / <italic>cavicola</italic> / n. gen. &amp; sp. / HOLOTYPE / det. T. <xref ref-type="bibr" rid="B10">Lackner 2010</xref>” [red label, written] (NMH). Paratypes, 4 ♂♂ and 2 ♀♀, idem, but without the identification label by P.M. Hammond (NMH; 1 ♂ PT in TLAN).</p></tp:treatment-sec><tp:treatment-sec sec-type="Description"><title>Description.</title><p>Male and female.Body length: PEL: 2.125–2.375 mm; APW: 0.75–0.875 mm; PPW: 1.625–1.75 mm; EL: 1.375–1.50 mm; EW: 1.875–2.00 mm.</p><p>Body (<xref ref-type="fig" rid="F1">Figs 1, 2</xref>) ovoid, convex, ventral surface slightly flattened, cuticle matte, dark brown; legs, mouthparts and antennomeres I and II rufous; remaining part of antenna somewhat lighter.</p><p>Antennal scape (<xref ref-type="fig" rid="F1">Fig. 4</xref>) with several short setae; antennal club (<xref ref-type="fig" rid="F1">Figs 3</xref>, <xref ref-type="fig" rid="F2">14</xref>) round, without visible articulation, somewhat flattened dorso-ventrally; approximately distal half of its surface with thick short sensilla; proximal half with imbricate microsculpture, sensilla absent; sensory structures of antennal club (<xref ref-type="fig" rid="F2">Fig. 14</xref>) with tiny sensory area accompanied by a tiny stipe-shaped vesicle on internal distal margin of antennal club.</p><p>Mouthparts. Mandibles (<xref ref-type="fig" rid="F2">Fig. 12</xref>) with rounded outer margin strongly curved inwardly, apically pointed; sub-apical tooth on inner margin of left mandible large, al<!--PageBreak--><!--PageBreak-->most perpendicular; disc of labrum (<xref ref-type="fig" rid="F2">Fig. 13</xref>) convex, labral pits each with two setae; terminal labial palpomere elongate, four times as long as broad; cardo of maxilla with several short setae, stipes triangular, with three long setae; mentum quadrate, anterior <!--PageBreak-->margin with deep median notch, anterior and lateral margins with a row of sparse short ramose setae, disc of mentum with several short setae; terminal maxillary palpomere (<xref ref-type="fig" rid="F1">Fig. 5</xref>) elongate, five times as long as broad, approximately 2.5 times as long as penultimate palpomere.</p><p>Anterior margin of clypeus (<xref ref-type="fig" rid="F1">Fig. 4</xref>) slightly elevated, surface punctate, slightly depressed medially; frontal stria well impressed, curved outwardly, carinate, complete; continued as carinate supraorbital stria; disc of frons (<xref ref-type="fig" rid="F1">Fig. 4</xref>) entirely densely and coarsely punctate, punctures separated by spaces shorter than half of their diameter, sparser near margins; eyes flattened, visible in dorsal view.</p><p>Pronotal sides (<xref ref-type="fig" rid="F1">Fig. 1</xref>) moderately narrowing anteriorly, anterior angles blunt; marginal pronotal stria complete, slightly carinate, visible along its entire length in dorsal view; pronotal disc entirely punctate, punctures separated by spaces 1-2 times as wide as puncture diameter; pronotal hypomeron setose; scutellum small, inconspicuous.</p><p>Elytra: epipleuron with fine scattered punctures; marginal epipleural stria complete; marginal stria straight, well impressed, carinate, continued as intermittent apical stria. Humeral stria well impressed on basal third, somewhat obliterated by coarse punctuation; inner subhumeral stria well developed, visible as long median fragment posteriorly nearly reaching first dorsal stria; with carinate dorsal striae 1-4 (some specimens with a vague fragment of fifth stria on fourth elytral interval); striae 1-3 sub-equal in length, posteriorly reaching approximately five-sixths of elytral length, fourth dorsal stria slightly shorter, anteriorly well-connected with carinate sutural stria; sutural stria straight, well impressed, posteriorly connected with fragmented apical stria; between sutural stria and suture with row of microscopic punctures. Entire surface coarsely and densely punctate, punctures separated by spaces sub-equal to their diameter or shorter, periscutellar area with slightly sparser punctuation; interspaces with isodiametric microsculpture.</p><p>Propygidium (<xref ref-type="fig" rid="F1">Fig. 7</xref>) completely exposed, its punctuation similar to that on elytra and pygidium.</p><p>Antero-median margin of prosternum (<xref ref-type="fig" rid="F1">Fig. 8</xref>) straight, rounded laterally; pre-apical foveae deep, connected by marginal prosternal stria; prosternal process apically convex, rounded; carinal prosternal striae (<xref ref-type="fig" rid="F1">Fig. 8</xref>) almost parallel-sided, apically reaching approximately half-length of prosternal process; lateral prosternal striae carinate, terminating in large pre-apical foveae; entire prosternal process with scattered punctures.</p><p>Antero-median margin of mesoventrite straight; discal marginal mesoventral stria well impressed, emarginate anteriorly, complete; disc of mesoventrite with scattered round punctuation; meso-metaventral sutural stria undulate.</p><p>Intercoxal disc of metaventrite slightly convex, entirely covered with scattered fine punctures separated by spaces 2-3 times as wide as their diameter, anteriorly punctures becoming coarser and denser, in male more so; lateral metaventral stria (<xref ref-type="fig" rid="F1">Fig. 10</xref>) straight, carinate, almost reaching metacoxa; lateral disc of metaventrite slightly impressed, with deep round punctures; metepisternum + fused metepimeron with distinctly denser punctures; marginal metepisternal stria complete, deeply impressed.</p><p>Intercoxal disc of first abdominal sternite with complete lateral striae, disc with scattered fine punctures, separated spaces as wide as 3 times puncture diameter.</p><p><!--PageBreak-->Protibia (<xref ref-type="fig" rid="F1">Fig. 11</xref>) slightly dilated; outer margin with 6 short teeth, each topped by short rounded denticle gradually reducing in size towards base of tibia, followed by a minute denticle; setae of outer row sparse, short; setae of median row even shorter; pro<!--PageBreak-->tarsal groove deep; anterior protibial stria carinate, shortened apically; protibial spur minuscule, approximate to tarsal insertion; outer part of posterior surface of protibia smooth, demarcated from median part by distinct straight line; posterior protibial stria complete, terminating in two inner posterior denticles, separating median part of posterior surface from smooth inner part of posterior surface; inner margin of protibia with dense row of lamellate setae that gradually increase in size towards tibial apex.</p><p>Mesotibia (<xref ref-type="fig" rid="F1">Fig. 6</xref>) slender, outer margin with a single row of short denticles gradually increasing in size towards tibial apex; setae of outer row moderately long, sparse, lightly sclerotized; setae of median row much thinner and sparser; posterior stria almost complete and only slightly shortened distally; anterior surface with a row of short denticles on outer margin, surface otherwise smooth; anterior stria complete; apical spur short; apical margin of with several stout denticles; claws of terminal tarsomere slightly bent, shorter than half tarsomere length.</p><p>Metatibia (<xref ref-type="fig" rid="F1">Fig. 9</xref>) more slender than mesotibia, its denticles sparser than those of mesotibia, otherwise similar to it.</p><p>Male genitalia: Eighth sternite (<xref ref-type="fig" rid="F3">Figs 15–16</xref>) divided longitudinally; vela present, with dense brush of long setae; apex of eighth sternite with one or two short setae (<xref ref-type="fig" rid="F3">Fig. 15</xref>); eighth tergite and eighth sternite fused laterally (<xref ref-type="fig" rid="F3">Fig. 17</xref>). Ninth tergite (<xref ref-type="fig" rid="F3">Fig. 18</xref>) not longitudinally divided medially; spiculum gastrale (<xref ref-type="fig" rid="F3">Fig. 18</xref>) almost parallel-sided, abruptly dilated apically; basal end broadly rounded, spatulate. Aedeagus (<xref ref-type="fig" rid="F3">Figs 20–21</xref>) almost parallel-sided, slightly broadening apically, in apical third curved ventrad; basal piece short, ratio of its length to length of parameres 1 : 4; parameres fused almost along their basal two-thirds.</p><fig id="F1" position="float" orientation="portrait"><label>Figures 1–11.</label><caption><p><italic><tp:taxon-name>Afroprinus cavicola</tp:taxon-name></italic> gen. et sp. n., SEM micrographs. <bold>1</bold> habitus, dorsal view <bold>2</bold> ditto, ventral view <bold>3</bold> antennal club, dorso-lateral view <bold>4</bold> head, dorsal view <bold>5</bold> ditto, ventral view 6 mesotibia, dorsal view <bold>7</bold> propygidium and pygidium <bold>8</bold> prosternum <bold>9</bold> metatibia, dorsal view <bold>10</bold> lateral disc of metaventrite + metepisternum <bold>11</bold> protibia, dorsal view.</p></caption><graphic xmlns:xlink="http://www.w3.org/1999/xlink" xlink:href="ZooKeys-294-057-g001.jpg" position="float" orientation="portrait" xlink:type="simple"/></fig><fig id="F2" position="float" orientation="portrait"><label>Figures 12–14.</label><caption><p><italic><tp:taxon-name>Afroprinus cavicola</tp:taxon-name></italic> gen. et sp. n., mouthparts and sensory structures of the antenna. <bold>12</bold> mandibles, dorsal view <bold>13</bold> labrum, left half showing dorsal view; right half showing ventral view <bold>14</bold> antennal club showing sensory structures of the antenna</p></caption><graphic xmlns:xlink="http://www.w3.org/1999/xlink" xlink:href="ZooKeys-294-057-g002.jpg" position="float" orientation="portrait" xlink:type="simple"/></fig><fig id="F3" position="float" orientation="portrait"><label>Figures 15–21.</label><caption><p><italic><tp:taxon-name>Afroprinus cavicola</tp:taxon-name></italic> gen. et sp. n., male terminalia. <bold>15</bold> eighth sternite and tergite, ventral view <bold>16</bold> ditto, dorsal view <bold>17</bold> ditto, lateral view <bold>18</bold> ninth and tenth tergites, dorsal view; spiculum gastrale, ventral view <bold>19</bold> ninth, tenth tergites and spiculum gastrale, lateral view <bold>20</bold> aedeagus, dorsal view <bold>21</bold> ditto, lateral view.</p></caption><graphic xmlns:xlink="http://www.w3.org/1999/xlink" xlink:href="ZooKeys-294-057-g003.jpg" position="float" orientation="portrait" xlink:type="simple"/></fig></tp:treatment-sec><tp:treatment-sec sec-type="Etymology"><title>Etymology.</title><p>The specific epithet was derived using a compounding method of word formation, by stringing together Latin word ‘caverna’ meaning cave and combining element of Latin origin ‘-cola’ (orig. <italic>colo, ere</italic> to inhabit) meaning inhabitant, referring to the cavernicolous habitat of this new species. ‘Cavicola’ is a noun in apposition, which is in accordance with ICZN rules; Article 11.9.1.2</p><sec sec-type="Key to identification of Afrotropical genera of Saprininae"><title>Key to identification of Afrotropical genera of <tp:taxon-name>Saprininae</tp:taxon-name></title><p>This key is preliminary and in future will be revised, especially in regard to the ill-defined and heterogeneous genera <italic><tp:taxon-name>Saprinus</tp:taxon-name></italic>, <italic><tp:taxon-name>Hypocacculus</tp:taxon-name></italic>, <italic><tp:taxon-name>Chalcionellus</tp:taxon-name></italic> and <italic><tp:taxon-name>Pholioxenus</tp:taxon-name></italic>. <italic><tp:taxon-name>Pholioxenus</tp:taxon-name></italic> shows a discontinuous distribution, with about two-thirds of its species living nidiculously inside burrows and faecal chambers of small ground mammals in the Palaearctic region and one-third found free-living in South Africa, Namibia etc., with a single species of unknown biology (<italic><tp:taxon-name>Pholioxenus trichoides</tp:taxon-name></italic> Kapler, 1992) described from north Sudan (<xref ref-type="bibr" rid="B14">Mazur 2011</xref>). Revision of the genus <italic><tp:taxon-name>Pholioxenus</tp:taxon-name></italic> is in preparation (Lackner, manuscript). Subgenera, with exceptions of <italic><tp:taxon-name>Hesperosaprinus</tp:taxon-name></italic> and <italic><tp:taxon-name>Neosaprinus</tp:taxon-name></italic> of the Nearctic and mainly Neotropical genus <italic><tp:taxon-name>Euspilotus</tp:taxon-name></italic> which are pertinent to this key, are excluded, since they fall within the limits of their respective genera. Limits of the Afrotropical region are according to <xref ref-type="bibr" rid="B13">Löbl and Smetana (2004)</xref> and encompass the <!--PageBreak-->entire continent of Africa south of Sahara, the island of Madagascar, along with Cape Verde Archipelago, São Tomé &amp; Príncipe, Seychelles, Réunion, Comoros, island of Saint Helena and other smaller islands.</p><table-wrap content-type="key" position="anchor" orientation="portrait"><table><tbody><tr><td rowspan="1" colspan="1">1 (10)</td><td rowspan="1" colspan="1">Frontal and supraorbital striae completely absent (for fig. see <xref ref-type="bibr" rid="B10">Lackner 2010</xref>: fig. 302)<xref ref-type="fn" rid="FN1">1</xref></td></tr><tr><td rowspan="1" colspan="1">2 (7)</td><td rowspan="1" colspan="1">Prosternal pre-apical foveae absent (for fig. see <xref ref-type="bibr" rid="B10">Lackner 2010</xref>: fig. 305)</td></tr><tr><td rowspan="1" colspan="1">3 (6)</td><td rowspan="1" colspan="1">Prosternum setose, elytral epipleuron setose, marginal elytral stria single</td></tr><tr><td rowspan="1" colspan="1">4 (5)</td><td rowspan="1" colspan="1">Lateral metaventral stria reaching metepisternum; all dorsal elytral striae 1-4 well developed; carinal prosternal striae strongly approximate, weak (absent in some specimens); lateral prosternal striae anteriorly joined by marginal prosternal stria (<xref ref-type="fig" rid="F4">Fig. 22</xref>)</td><td rowspan="1" colspan="1"><italic><tp:taxon-name>Saprinus</tp:taxon-name></italic> subgenus <italic><tp:taxon-name>Pilisaprinus</tp:taxon-name></italic> Kanaar, 1996</td></tr><tr><td rowspan="1" colspan="1">5 (4)</td><td rowspan="1" colspan="1">Lateral metaventral stria shortened, not reaching metepisternum; dorsal elytral striae weakly developed, almost obliterated by coarse and dense punctuation; carinal prosternal striae present as vague rudiments on prosternal apophysis or completely absent; lateral prosternal striae rudimentary, never joined anteriorly (for fig. see <xref ref-type="bibr" rid="B9">Lackner 2009</xref>: fig. 64); pronotal depressions absent</td><td rowspan="1" colspan="1"><italic><tp:taxon-name>Terametopon</tp:taxon-name></italic> subgenus <italic><tp:taxon-name>Psammoprinus</tp:taxon-name></italic> Gomy &amp; Vienna, 1996</td></tr><tr><td rowspan="1" colspan="1">6 (3)</td><td rowspan="1" colspan="1">Prosternum asetose, elytral epipleuron asetose; marginal elytral stria double</td><td rowspan="1" colspan="1"><italic><tp:taxon-name>Gnathoncus</tp:taxon-name></italic> Jacquelin-Duval, 1858</td></tr><tr><td rowspan="1" colspan="1">7 (2)</td><td rowspan="1" colspan="1">Prosternal pre-apical foveae present (<xref ref-type="fig" rid="F1">Fig. 8</xref>)</td></tr><tr><td rowspan="1" colspan="1">8 (9)</td><td rowspan="1" colspan="1">Prosternal pre-apical foveae small and connected by a deep sulcus (<xref ref-type="fig" rid="F4">Fig. 23</xref>)</td><td rowspan="1" colspan="1"><italic><tp:taxon-name>Euspilotus</tp:taxon-name></italic> subgenus <italic><tp:taxon-name>Neosaprinus</tp:taxon-name></italic> Bickhardt, 1909</td></tr><tr><td rowspan="1" colspan="1">9 (8)</td><td rowspan="1" colspan="1">Prosternal pre-apical foveae well developed, deep and not connected by a deep sulcus (<xref ref-type="fig" rid="F4">Fig. 24</xref>); marginal prosternal stria present anteriorly, but not connecting prosternal pre-apical foveae</td><td rowspan="1" colspan="1"><italic><tp:taxon-name>Euspilotus</tp:taxon-name></italic> subgenus <italic><tp:taxon-name>Hesperosaprinus</tp:taxon-name></italic> Bickhardt, 1909</td></tr><tr><td rowspan="1" colspan="1">10 (1)</td><td rowspan="1" colspan="1">At least supraorbital striae always present, often both frontal and supraorbital striae present (<xref ref-type="fig" rid="F1">Fig. 4</xref>)</td></tr><tr><td rowspan="1" colspan="1">11 (12)</td><td rowspan="1" colspan="1">Frons with a massive frontoclypeal projection with a remnant of frontal stria (for fig. see <xref ref-type="bibr" rid="B9">Lackner 2009</xref>, fig. 4)</td><td rowspan="1" colspan="1"><italic><tp:taxon-name>Terametopon</tp:taxon-name></italic> subgenus <italic><tp:taxon-name>Terametopon</tp:taxon-name></italic> Vienna, 1987</td></tr><tr><td rowspan="1" colspan="1">12 (11)</td><td rowspan="1" colspan="1">Frons without any projection (<xref ref-type="fig" rid="F1">Fig. 4</xref>)</td></tr><tr><td rowspan="1" colspan="1">13 (22)</td><td rowspan="1" colspan="1">Prosternal pre-apical foveae absent (for fig. see <xref ref-type="bibr" rid="B10">Lackner 2010</xref>, fig. 305)<xref ref-type="fn" rid="FN2">2</xref></td></tr><tr><td rowspan="1" colspan="1">14 (17)</td><td rowspan="1" colspan="1">Dorsal surface almost completely impunctate; hind femora swollen (<xref ref-type="fig" rid="F4">Fig. 25</xref>)</td></tr><tr><td rowspan="1" colspan="1">15<!--PageBreak--></td><td rowspan="1" colspan="1">(16) Protibia on outer margin with two massive triangular distal teeth topped by short rounded denticle, followed by approximately ten short thin denticles diminishing in size in proximal direction (<xref ref-type="fig" rid="F4">Fig. 26</xref>). Sexually dimorphic taxon with female having pointed elytral apices and first abdominal sternite projected, overlying the rest of the sternites (<xref ref-type="fig" rid="F4">Fig. 25</xref>)</td><td rowspan="1" colspan="1"><italic><tp:taxon-name>Pachylopus</tp:taxon-name></italic> Erichson, 1834</td></tr><tr><td rowspan="1" colspan="1">16 (15)</td><td rowspan="1" colspan="1">Protibia on outer margin with approximately nine low teeth topped by large denticle gradually diminishing in size in proximal direction (<xref ref-type="fig" rid="F4">Fig. 27</xref>); both sexes similar in appearance, sexual dimorphism absent</td><td rowspan="1" colspan="1"><italic><tp:taxon-name>Neopachylopus secqi</tp:taxon-name></italic> Kanaar, 1998</td></tr><tr><td rowspan="1" colspan="1">17 (14)</td><td rowspan="1" colspan="1">Dorsal surface usually punctate; hind femora normally not swollen (<xref ref-type="fig" rid="F1">Fig. 1</xref>)</td></tr><tr><td rowspan="1" colspan="1">18 (19)</td><td rowspan="1" colspan="1">Lateral prosternal striae apically conspicuously hooked inwardly (<xref ref-type="fig" rid="F4">Fig. 28</xref>); frontal disc with two deeply marked chevrons (<xref ref-type="fig" rid="F4">Fig. 29</xref>)</td><td rowspan="1" colspan="1"><italic><tp:taxon-name>Parahypocaccus</tp:taxon-name></italic> Vienna, 1995</td></tr><tr><td rowspan="1" colspan="1">19 (18)</td><td rowspan="1" colspan="1">Configuration of lateral prosternal striae variable, but their apices never hooked inwardly and frontal disc without chevrons</td></tr><tr><td rowspan="1" colspan="1">20 (21)</td><td rowspan="1" colspan="1">Frontal stria almost absent, supraorbital stria well developed (<xref ref-type="fig" rid="F5">Fig. 30</xref>), protibia with dense row of small round almost identical stout denticles on anterior and outer margins (<xref ref-type="fig" rid="F5">Fig. 31</xref>); elytral disc with deep transverse rugae (<xref ref-type="fig" rid="F5">Fig. 32</xref>)</td><td rowspan="1" colspan="1"><italic><tp:taxon-name>Paraphilothis</tp:taxon-name></italic> Vienna, 1994</td></tr><tr><td rowspan="1" colspan="1">21 (20)</td><td rowspan="1" colspan="1">Frontal stria complete or interrupted (and occasionally prolonged onto clypeus); shape of protibia variable, but never with a dense row of short identical stout denticles; elytral disc usually punctate, transverse rugae never present</td><td rowspan="1" colspan="1"><italic><tp:taxon-name>Saprinus</tp:taxon-name></italic> Erichson, 1834</td></tr><tr><td rowspan="1" colspan="1">22 (13)</td><td rowspan="1" colspan="1">Prosternal pre-apical foveae present (<xref ref-type="fig" rid="F1">Fig. 4</xref>)</td></tr><tr><td rowspan="1" colspan="1">23 (28)</td><td rowspan="1" colspan="1">Prosternal pre-apical foveae connected by marginal prosternal stria (<xref ref-type="fig" rid="F1">Fig. 4</xref>)</td></tr><tr><td rowspan="1" colspan="1">24 (25)</td><td rowspan="1" colspan="1">Pronotal hypomeron setose; body black, never metallic</td><td rowspan="1" colspan="1"><italic><tp:taxon-name>Pholioxenus</tp:taxon-name></italic><xref ref-type="fn" rid="FN3">3</xref> (in part) Reichardt, 1932</td></tr><tr><td rowspan="1" colspan="1">25 (24)</td><td rowspan="1" colspan="1">Pronotal hypomeron glabrous; body metallic or not</td></tr><tr><td rowspan="1" colspan="1">26 (27)</td><td rowspan="1" colspan="1">Pronotal depressions (for fig. see <xref ref-type="bibr" rid="B10">Lackner 2010</xref>: fig. 146; ‘pronotal fovea’) present, body in most cases metallic, dorsal punctuation not coarse or very dense</td><td rowspan="1" colspan="1"><italic><tp:taxon-name>Chalcionellus</tp:taxon-name></italic><xref ref-type="fn" rid="FN4">4</xref> Reichardt, 1932</td></tr><tr><td rowspan="1" colspan="1">27 (26)</td><td rowspan="1" colspan="1">Pronotal depressions absent, species not metallic, punctuation of dorsum very coarse and dense (<xref ref-type="fig" rid="F1">Fig. 1</xref>)</td><td rowspan="1" colspan="1"><italic><tp:taxon-name>Afroprinus</tp:taxon-name></italic> gen. n.</td></tr><tr><td rowspan="1" colspan="1">28 (23)</td><td rowspan="1" colspan="1">Prosternal pre-apical foveae not connected by marginal prosternal stria (for fig. see <xref ref-type="bibr" rid="B10">Lackner 2010</xref>: fig. 148)</td></tr><tr><td rowspan="1" colspan="1">29 (30)</td><td rowspan="1" colspan="1">Antennal scape strongly thickened (<xref ref-type="fig" rid="F5">Fig. 33</xref>)</td><td rowspan="1" colspan="1"><italic><tp:taxon-name>Dahlgrenius</tp:taxon-name></italic> Penati &amp; Vienna, 1995</td></tr><tr><td rowspan="1" colspan="1">30 (29)</td><td rowspan="1" colspan="1">Antennal scape not strongly thickened (<xref ref-type="fig" rid="F1">Fig. 4</xref>)</td></tr><tr><td rowspan="1" colspan="1"><!--PageBreak--><!--PageBreak-->31</td><td rowspan="1" colspan="1">(32) Frontal stria widely open anteriorly, prolonged onto clypeus; dorsal elytral striae 1-3 completely erased by coarse and dense punctuation</td><td rowspan="1" colspan="1"><italic><tp:taxon-name>Saprinus (Saprinus) caeruleatus</tp:taxon-name></italic> Lewis, 1905</td></tr><tr><td rowspan="1" colspan="1">32 (31)</td><td rowspan="1" colspan="1">Frontal stria usually complete and often carinate; elytral striae 1-3 normally observable</td></tr><tr><td rowspan="1" colspan="1"><!--PageBreak-->33</td><td rowspan="1" colspan="1">(37) Frons coarsely and densely punctate, with numerous short rugae, occasionally with several transverse deep rugae (for fig. see <xref ref-type="bibr" rid="B10">Lackner 2010</xref>: fig. 420)</td></tr><tr><td rowspan="1" colspan="1">35 (36)</td><td rowspan="1" colspan="1">Pronotal hypomeron setose; protibia with two massive triangular distal denticles (<xref ref-type="fig" rid="F5">Fig. 34</xref>); metatibia strongly thickened, outer margin with three-four rows of short denticles (<xref ref-type="fig" rid="F5">Fig. 35</xref>)</td><td rowspan="1" colspan="1"><italic><tp:taxon-name>Exaesiopus</tp:taxon-name></italic> Reichardt, 1926</td></tr><tr><td rowspan="1" colspan="1">36 (35)</td><td rowspan="1" colspan="1">Pronotal hypomeron setose or not; protibia with four to seven low teeth topped by moderately large denticles gradually diminishing in size in proximal direction (for fig. see <xref ref-type="bibr" rid="B10">Lackner 2010</xref>: 461); metatibia normally not very thickened, its outer margin normally with two to three rows of denticles</td><td rowspan="1" colspan="1"><italic><tp:taxon-name>Hypocaccus</tp:taxon-name></italic> Thomson, 1867</td></tr><tr><td rowspan="1" colspan="1">37 (33)</td><td rowspan="1" colspan="1">Frons finely to moderately punctate (for fig. see <xref ref-type="bibr" rid="B10">Lackner 2010</xref>: fig. 400)</td></tr><tr><td rowspan="1" colspan="1">38 (39)</td><td rowspan="1" colspan="1">Pronotal hypomeron normally asetose, most of the taxa with metallic tinge</td><td rowspan="1" colspan="1"><italic><tp:taxon-name>Hypocacculus</tp:taxon-name></italic> Bickhardt, 1914</td></tr><tr><td rowspan="1" colspan="1">39 (38)</td><td rowspan="1" colspan="1">Pronotal hypomeron always setose, taxa almost always without metallic tinge</td><td rowspan="1" colspan="1"><italic><tp:taxon-name>Pholioxenus</tp:taxon-name></italic> Reichardt, 1932 (in part)</td></tr></tbody></table></table-wrap><fig id="F4" position="float" orientation="portrait"><label>Figures 22–29.</label><caption><p>Assorted <tp:taxon-name>Saprininae</tp:taxon-name> characters. <bold>22</bold> <italic><tp:taxon-name>Saprinus (Pilisaprinus) verschureni</tp:taxon-name></italic> Thérond, 1959, prosternum <bold>23</bold> <italic><tp:taxon-name>Euspilotus (Neosaprinus) rubriculus</tp:taxon-name></italic> (Marseul, 1855), prosternum <bold>24</bold> <italic><tp:taxon-name>Euspilotus (Hesperosaprinus) modestus</tp:taxon-name></italic> (Erichson, 1834), prosternum <bold>25</bold> <italic><tp:taxon-name>Pachylopus dispar</tp:taxon-name></italic> Erichson, 1834, female, ventral view <bold>26</bold> <italic><tp:taxon-name>Pachylopus dispar</tp:taxon-name></italic> Erichson, 1834, protibia, dorsal view <bold>27</bold> <italic><tp:taxon-name>Neopachylopus secqi</tp:taxon-name></italic> Kanaar, 1998, protobia, dorsal view <bold>28</bold> <italic><tp:taxon-name>Parahypocaccus weyerichi</tp:taxon-name></italic> Vienna, 1995, prosternum <bold>29</bold> <italic><tp:taxon-name>Parahypocaccus weyerichi</tp:taxon-name></italic> Vienna, 1995, head, dorsal view.</p></caption><graphic xmlns:xlink="http://www.w3.org/1999/xlink" xlink:href="ZooKeys-294-057-g004.jpg" position="float" orientation="portrait" xlink:type="simple"/></fig><fig id="F5" position="float" orientation="portrait"><label>Figures 30–35.</label><caption><p>Assorted <tp:taxon-name>Saprininae</tp:taxon-name> characters. <bold>30</bold> <italic><tp:taxon-name>Paraphilothis mirabilis</tp:taxon-name></italic> Vienna, 1994, head, dorsal view <bold>31</bold> <italic><tp:taxon-name>Paraphilothis mirabilis</tp:taxon-name></italic> Vienna, 1994, protibia, dorsal view <bold>32</bold> <italic><tp:taxon-name>Paraphilothis mirabilis</tp:taxon-name></italic> Vienna, 1994, habitus, dorsal view <bold>33</bold> <italic><tp:taxon-name>Dahlgrenius aurosus</tp:taxon-name></italic> (Bickhardt, 1921), head, dorsal view <bold>34</bold> <italic><tp:taxon-name>Exaesiopus laevis</tp:taxon-name></italic> Thérond, 1964, protibia, dorsal view <bold>35</bold> <italic><tp:taxon-name>Exaesiopus laevis</tp:taxon-name></italic> Thérond, 1964, metatibia, dorsal view.</p></caption><graphic xmlns:xlink="http://www.w3.org/1999/xlink" xlink:href="ZooKeys-294-057-g005.jpg" position="float" orientation="portrait" xlink:type="simple"/></fig></sec></tp:treatment-sec><tp:treatment-sec><!--Section generated to contain objects referenced in tp:taxon-treatment.--><fn-group><fn id="FN1"><label>1</label><p>The species <italic><tp:taxon-name>Xenonychus tridens</tp:taxon-name></italic> (Jacquelin du Val, 1852) also known from several sub-Saharan countries (Chad, Mauritania and Niger) as well as from the Cape Verde Archipelago has variable frontal and supraorbital striae, which are mostly present. This species possesses well-developed prosternal pre-apical foveae and setose elytral epipleuron. The other African species, <italic><tp:taxon-name>Xenonychus somaliensis</tp:taxon-name></italic> (Thérond, 1963) known only from Somalia, lacks frontal and supraorbital striae altogether, but has likewise well-developed pre-apical foveae and setose elytral epipleuron (see also <xref ref-type="bibr" rid="B11">Lackner 2012</xref> for details).</p></fn><fn id="FN2"><label>2</label><p><!--PageBreak-->Species <italic><tp:taxon-name>Neopachylopus secqi</tp:taxon-name></italic> Kanaar, 1998 recorded from Djibouti possesses extremely small pre-apical foveae visible only with strong magnification.</p></fn><fn id="FN3"><label>3</label><p>Several species of <italic><tp:taxon-name>Pholioxenus</tp:taxon-name></italic> do not have their pre-apical foveae connected by marginal prosternal stria. In this regard, they resemble species of the genus <italic><tp:taxon-name>Hypocacculus</tp:taxon-name></italic>. Limits of both genera are unclear and highly subjective, pending the revision of both genera.</p></fn><fn id="FN4"><label>4</label><p>Exception <italic><tp:taxon-name>Chalcionellus io</tp:taxon-name></italic> Mazur, 1993.</p></fn></fn-group></tp:treatment-sec><ref-list><ref id="B10"><mixed-citation xmlns:xlink="http://www.w3.org/1999/xlink" xlink:type="simple"><person-group><name name-style="western"><surname>Lackner</surname><given-names>T</given-names></name></person-group> (<year>2010</year>)<source> Review of the Palaearctic genera of Saprininae (Coleoptera: Histeridae). Acta Entomologica Musei Nationalis Pragae 50(Supplementum): 1–254.</source></mixed-citation></ref><ref id="B14"><mixed-citation xmlns:xlink="http://www.w3.org/1999/xlink" xlink:type="simple"><person-group><name name-style="western"><surname>Mazur</surname><given-names>S</given-names></name></person-group> (<year>2011</year>)<source> A concise catalogue of the Histeridae (Coleoptera). Warsaw University of Life Sciences, SGGW Press, Warsaw 332 pp.</source></mixed-citation></ref><ref id="B13"><mixed-citation xmlns:xlink="http://www.w3.org/1999/xlink" xlink:type="simple"><person-group><name name-style="western"><surname>Löbl</surname><given-names>I &amp; Smetana A</given-names></name></person-group> (<year>2004</year>)<source> Catalogue of Palaearctic Coleoptera, Vol. 2, Hydrophiloidea-Histeroidea-Staphylinidea.</source><publisher-name>Apollo Books</publisher-name>, <publisher-loc>Stenstrup</publisher-loc>, <lpage>942</lpage> pp.</mixed-citation></ref><ref id="B11"><mixed-citation xmlns:xlink="http://www.w3.org/1999/xlink" xlink:type="simple"><person-group><name name-style="western"><surname>Lackner</surname><given-names>T</given-names></name></person-group> (<year>2012</year>)<article-title> Revision of the genus Xenonychus Wollaston, 1864.</article-title><source>Acta Entomologica Musei Nationalis Pragae </source><volume>52</volume> (<issue>1</issue>): <fpage>147</fpage>-<lpage>159</lpage>.</mixed-citation></ref><ref id="B9"><mixed-citation xmlns:xlink="http://www.w3.org/1999/xlink" xlink:type="simple"><person-group><name name-style="western"><surname>Lackner</surname><given-names>T</given-names></name></person-group> (<year>2009</year>)<article-title> Revision of the genus Terametopon, with description of new species (Coleoptera: Histeridae).</article-title><source>Folia Heyrovskyana, Series A </source><volume>17</volume> (<issue>2</issue>): <fpage>43</fpage>-<lpage>72</lpage>.</mixed-citation></ref></ref-list></tp:taxon-treatment>
